# Supplementary material for: DengueSeq: a pan-serotype whole genome amplicon sequencing protocol for dengue virus
Source: BMC Genomics. 2024 May 1;25:433. doi: 10.1186/s12864-024-10350-x (PMC11062901; doi:10.1186/s12864-024-10350-x)
Supplement: Supplementary file 1 — Supplementary Material 1. [file 12864_2024_10350_MOESM1_ESM.xlsx]

## Sheet: PrimalScheme
Accession number	Serotype	Genotype	Collection year
KJ649286.1	DENV1	1_I	2011
MN886833.1	DENV1	1_I	2017
MW315183.1	DENV1	1_I	2017
MF033229.1	DENV1	1_III_related	2015
MH921567.1	DENV1	1_IV	2016
JN903580.1	DENV1	1_III_related	2009
KY496855.1	DENV1	1_IV	2016
KY474306.1	DENV1	1_V	2014
HM181959.1	DENV1	1_I	2007
MZ008440.1	DENV1	1_V	2013
KX452015.1	DENV2	2_II	2014
MW512489.1	DENV2	2_II_related	2018
MN018338.1	DENV2	2_II	2015
MH827531.1	DENV2	2_V	2017
AF100469.1	DENV2	2_1	1992
AF100468.1	DENV2	2_I	1996
MH450295.1	DENV2	2_III	2015
EU482726.1	DENV2	2_III	2006
LC121816.1	DENV2	2_II_related	2016
JQ045684.1	DENV2	2_V	2010
KU050695.1	DENV3	3_V_related	1956
MF682971.1	DENV3	3_II	2013
AY676349.1	DENV3	3_II	1998
DQ675529.1	DENV3	3_II	1998
MH544651.1	DENV3	3_III	2016
EU081183.1	DENV3	3_III	2005
AY858038.2	DENV3	3_I	1988
MH823209.1	DENV3	3_I	2016
M93130.1	DENV3	3_V	1956
MN018394.1	DENV4	4_I	2015
JN638571.1	DENV4	4_I	2007
MW789001.1	DENV4	4_I	2018
JQ915084.1	DENV4	4_II_related	2010
JQ915089.1	DENV4	4_II_related	2009
KJ596669.1	DENV4	4_II	2012
KJ579242.1	DENV4	4_II	2012
KJ596668.1	DENV4	4_II	2012
MW793460.1	DENV4	4_II	2021

## Sheet: Stocks
Isolate	Serotype	Genotype	Collection year	Accession number
DENV1/Cambodia/2003/Yale-DH147	DENV1	1_I	2003	OR389008
DENV1/Myanmar/2005/Yale-DH146	DENV1	1_I	2005	OR389011
DENV1/Vietnam/2008/Yale-DH144	DENV1	1_I	2008	OR389016
DENV1/Hawaii_USA/1944/Yale-DH048	DENV1	1_I	1944	OR389281
DENV1/Hawaii_USA/1944/Yale-DH049	DENV1	1_I	1944	OR389282
DENV1/Philippines/1964/Yale-DH121	DENV1	1_I	1964	OR389293
DENV1/Taiwan/1987/Yale-DH032	DENV1	1_I	1987	OR389294
DENV1/Taiwan/1987/Yale-DH034	DENV1	1_I	1987	OR389295
DENV1/Taiwan/1987/Yale-DH035	DENV1	1_I	1987	OR389296
DENV1/Taiwan/1987/Yale-DH036	DENV1	1_I	1987	OR389297
DENV1/Taiwan/1987/Yale-DH037	DENV1	1_I	1987	OR389298
DENV1/Taiwan/1988/Yale-DH033	DENV1	1_I	1988	OR389299
DENV1/Taiwan/1988/Yale-DH038	DENV1	1_I	1988	OR389300
DENV1/Taiwan/1988/Yale-DH039	DENV1	1_I	1988	OR389301
DENV1/Thailand/1963/Yale-DH040	DENV1	1_II	1963	OR389302
DENV1/Sri_Lanka/2004/Yale-DH148	DENV1	1_III_related	2004	OR389015
DENV1/India/1982/Yale-DH019	DENV1	1_III_related	1982	OR389285
DENV1/Philippines/1988/Yale-DH131	DENV1	1_IV	1988	OR389013
DENV1/Australia/1983/Yale-DH005	DENV1	1_IV	1983	OR389271
DENV1/Indonesia/1984/Yale-DH066	DENV1	1_IV	1984	OR389287
DENV1/Indonesia/1985/Yale-DH025	DENV1	1_IV	1985	OR389288
DENV1/Indonesia/1985/Yale-DH026	DENV1	1_IV	1985	OR389289
DENV1/Indonesia/1985/Yale-DH027	DENV1	1_IV	1985	OR389290
DENV1/Indonesia/1986/Yale-DH024	DENV1	1_IV	1986	OR389291
DENV1/India/1970/Yale-DH022	DENV1	1_unassigned	1970	OR389284
DENV1/India/1985/Yale-DH021	DENV1	1_unassigned	1985	OR389286
DENV1/Angola/1988/Yale-DH132	DENV1	1_V	1988	OR389006
DENV1/Brazil/2000/Yale-DH150	DENV1	1_V	2000	OR389007
DENV1/Colombia/2004/Yale-DH141	DENV1	1_V	2004	OR389009
DENV1/Mexico/2016/Yale-DH143	DENV1	1_V	2016	OR389010
DENV1/Peru/2000/Yale-DH142	DENV1	1_V	2000	OR389012
DENV1/Puerto_Rico/2006/Yale-DH145	DENV1	1_V	2006	OR389014
DENV1/Angola/1988/Yale-DH002	DENV1	1_V	1988	OR389270
DENV1/Bahamas/1977/Yale-DH006	DENV1	1_V	1977	OR389272
DENV1/Brazil/1986/Yale-DH008	DENV1	1_V	1986	OR389273
DENV1/Brazil/1986/Yale-DH009	DENV1	1_V	1986	OR389274
DENV1/Colombia/1988/Yale-DH012	DENV1	1_V	1988	OR389275
DENV1/Colombia/1990/Yale-DH011	DENV1	1_V	1990	OR389276
DENV1/Ecuador/1988/Yale-DH014	DENV1	1_V	1988	OR389277
DENV1/French_Polynesia/1988/Yale-DH015	DENV1	1_V	1988	OR389278
DENV1/French_Polynesia/1988/Yale-DH016	DENV1	1_V	1988	OR389279
DENV1/Guatemala/1989/Yale-DH018	DENV1	1_V	1989	OR389280
DENV1/India/1963/Yale-DH020	DENV1	1_V	1963	OR389283
DENV1/Jamaica/1977/Yale-DH028	DENV1	1_V	1977	OR389292
DENV1/Trinidad_and_Tobago/1978/Yale-DH041	DENV1	1_V	1978	OR389303
DENV1/Trinidad_and_Tobago/1978/Yale-DH042	DENV1	1_V	1978	OR389304
DENV2/Venezuela/1987/Yale-DH099	DENV2	2_I	1987	OR389329
DENV2/India/1959/Yale-DH062	DENV2	2_I_related	1959	OR389309
DENV2/India/1963/Yale-DH060	DENV2	2_I_related	1963	OR389310
DENV2/India/1967/Yale-DH064	DENV2	2_I_related	1967	OR389311
DENV2/Malaysia/2009/Yale-DH151	DENV2	2_II	2009	OR389025
DENV2/Vietnam/2006/Yale-DH156	DENV2	2_II	2006	OR389031
DENV2/Burkina_Faso/1982/Yale-DH133	DENV2	2_II_related	1982	OR389018
DENV2/Burkina_Faso/1986/Yale-DH134	DENV2	2_II_related	1986	OR389019
DENV2/Sri_Lanka/2004/Yale-DH159	DENV2	2_II_related	2004	OR389029
DENV2/India/1988/Yale-DH063	DENV2	2_II_related	1988	OR389312
DENV2/Indonesia/1984/Yale-DH067	DENV2	2_II_related	1984	OR389313
DENV2/Indonesia/1984/Yale-DH069	DENV2	2_II_related	1984	OR389314
DENV2/Indonesia/1986/Yale-DH023	DENV2	2_II_related	1986	OR389316
DENV2/Indonesia/1988/Yale-DH071	DENV2	2_II_related	1988	OR389317
DENV2/Malaysia/1969/Yale-DH072	DENV2	2_II_related	1969	OR389318
DENV2/Malaysia/1989/Yale-DH073	DENV2	2_II_related	1989	OR389319
DENV2/Saudi_Arabia/1994/Yale-DH079	DENV2	2_II_related	1994	OR389323
DENV2/Saudi_Arabia/1994/Yale-DH081	DENV2	2_II_related	1994	OR389324
DENV2/Somalia/1993/Yale-DH085	DENV2	2_II_related	1993	OR389327
DENV2/Venezuela/1990/Yale-DH128	DENV2	2_II_related	1990	OR389333
DENV2/Brazil/2000/Yale-DH160	DENV2	2_III	2000	OR389017
DENV2/Colombia/2006/Yale-DH158	DENV2	2_III	2006	OR389021
DENV2/Mexico/2001/Yale-DH161	DENV2	2_III	2001	OR389027
DENV2/Nicaragua/2005/Yale-DH153	DENV2	2_III	2005	OR389028
DENV2/Brazil/1990/Yale-DH054	DENV2	2_III	1990	OR389305
DENV2/Brazil/1990/Yale-DH056	DENV2	2_III	1990	OR389306
DENV2/Colombia/1993/Yale-DH059	DENV2	2_III	1993	OR389308
DENV2/Venezuela/1990/Yale-DH091	DENV2	2_III	1990	OR389330
DENV2/Venezuela/1990/Yale-DH092	DENV2	2_III	1990	OR389331
DENV2/Venezuela/1990/Yale-DH098	DENV2	2_III	1990	OR389332
DENV2/Venezuela/1991/Yale-DH100	DENV2	2_III	1991	OR389334
DENV2/Vietnam/1987/Yale-DH101	DENV2	2_III	1987	OR389335
DENV2/Vietnam/2003/Yale-DH155	DENV2	2_III_related	2003	OR389030
DENV2/Peru/1990/Yale-DH075	DENV2	2_IV	1990	OR389321
DENV2/Philippines/1988/Yale-DH077	DENV2	2_IV	1988	OR389322
DENV2/Senegal/Unknown/Yale-DH083	DENV2	2_IV	1980	OR389326
DENV2/Taiwan/1987/Yale-DH087	DENV2	2_IV	1987	OR389328
DENV2/Indonesia/1984/Yale-DH070	DENV2	2_unassigned	1984	OR389315
DENV2/Cambodia/2009/Yale-DH154	DENV2	2_V	2009	OR389020
DENV2/Myanmar/1976/Yale-DH074	DENV2	2_V	1976	OR389320
DENV2/Guinea/1981/Yale-DH137	DENV2	2_VI	1981	OR389022
DENV2/Ivory_Coast/1980/Yale-DH135	DENV2	2_VI	1980	OR389023
DENV2/Malaysia/1968/Yale-DH136	DENV2	2_VI	1968	OR389024
DENV2/Malaysia/2009/Yale-DH152	DENV2	2_VI	2009	OR389026
DENV2/Burkina_Faso/1980/Yale-DH058	DENV2	2_VI	1980	OR389307
DENV2/Senegal/1984/Yale-DH084	DENV2	2_VI	1984	OR389325
DENV3/Indonesia/1984/Yale-DH106	DENV3	3_I	1984	OR389338
DENV3/Indonesia/1985/Yale-DH104	DENV3	3_I	1985	OR389339
DENV3/Indonesia/1986/Yale-DH105	DENV3	3_I	1986	OR389340
DENV3/Malaysia/1990/Yale-DH120	DENV3	3_I	1990	OR389343
DENV3/Vietnam/2007/Yale-DH165	DENV3	3_II	2007	OR389039
DENV3/Malaysia/1989/Yale-DH108	DENV3	3_II	1989	OR389341
DENV3/Malaysia/1989/Yale-DH109	DENV3	3_II	1989	OR389342
DENV3/Thailand/1989/Yale-DH110	DENV3	3_II	1989	OR389344
DENV3/Barbados/2001/Yale-DH169	DENV3	3_III	2001	OR389032
DENV3/Cambodia/2011/Yale-DH166	DENV3	3_III	2011	OR389033
DENV3/Colombia/2003/Yale-DH163	DENV3	3_III	2003	OR389034
DENV3/India/2015/Yale-DH168	DENV3	3_III	2015	OR389035
DENV3/Nicaragua/2009/Yale-DH164	DENV3	3_III	2009	OR389036
DENV3/Saint_Kitts_and_Nevis/2008/Yale-DH162	DENV3	3_III	2008	OR389037
DENV3/Sri_Lanka/2004/Yale-DH167	DENV3	3_III	2004	OR389038
DENV3/India/1966/Yale-DH102	DENV3	3_III_related	1966	OR389336
DENV3/India/1970/Yale-DH103	DENV3	3_III_related	1970	OR389337
DENV4/Cambodia/2011/Yale-DH149	DENV4	4_I	2011	OR389040
DENV4/Myanmar/2008/Yale-DH170	DENV4	4_I	2008	OR389045
DENV4/Sri_Lanka/2003/Yale-DH157	DENV4	4_I	2003	OR389046
DENV4/Sri_Lanka/1978/Yale-DH122	DENV4	4_I	1978	OR389352
DENV4/Taiwan/1988/Yale-DH124	DENV4	4_I	1988	OR389353
DENV4/Venezuela/1990/Yale-DH125	DENV4	4_I	1990	OR389354
DENV4/Indonesia/1984/Yale-DH118	DENV4	4_I_related	1984	OR389350
DENV4/Colombia/1988/Yale-DH129	DENV4	4_II	1988	OR389041
DENV4/Dominican_Republic/1989/Yale-DH113	DENV4	4_II	1989	OR389345
DENV4/El_Salvador/1987/Yale-DH114	DENV4	4_II	1987	OR389346
DENV4/India/1961/Yale-DH115	DENV4	4_II	1961	OR389347
DENV4/Indonesia/1985/Yale-DH119	DENV4	4_II	1985	OR389351
DENV4/Venezuela/1990/Yale-DH127	DENV4	4_II	1990	OR389355
DENV4/Malaysia/1973/Yale-DH138	DENV4	4_IV	1973	OR389042
DENV4/Malaysia/1975/Yale-DH139	DENV4	4_IV	1975	OR389043
DENV4/Malaysia/1975/Yale-DH140	DENV4	4_IV	1975	OR389044
DENV4/India/1961/Yale-DH116	DENV4	4_unassigned	1961	OR389348
DENV4/India/1965/Yale-DH117	DENV4	4_unassigned	1965	OR389349

## Sheet: Clinical
Isolate	Serotype	Genotype	Collection date	Accession number
DENV1/Cambodia/2019-07-17/Yale-DN00542-1	DENV1	1_I	2019-07-17	OQ821330
DENV1/USA:Florida/2019-09-20/Yale-DN00654-1	DENV1	1_III_related	2019-09-20	OQ821378
DENV1/Puerto_Rico/2013-08-05/Yale-DN00033	DENV1	1_V	2013-08-05	OQ821368
DENV1/USA:Florida/2013-08-29/Yale-DN00054	DENV1	1_V	2013-08-29	OQ821377
DENV1/Costa_Rica/2016-03-15/Yale-DN00058	DENV1	1_V	2016-03-15	OQ821332
DENV1/Colombia/2016-07-12/Yale-DN00073	DENV1	1_V	2016-07-12	OQ821331
DENV1/Haiti/2018-07-05/Yale-DN00138-1	DENV1	1_V	2018-07-05	OQ821360
DENV1/Brazil/2015-05-19/Yale-DN00201	DENV1	1_V	2015-05-19	OQ821327
DENV1/Dominican_Republic/2010-07-28/Yale-DN00221	DENV1	1_V	2010-07-28	OQ821353
DENV1/USA:Florida/2010-06-30/Yale-DN00232	DENV1	1_V	2010-06-30	OQ821371
DENV1/USA:Florida/2010-11-20/Yale-DN00236	DENV1	1_V	2010-11-20	OQ821376
DENV1/USA:Florida/2010-06-24/Yale-DN00240	DENV1	1_V	2010-06-24	OQ821370
DENV1/Jamaica/2012-09-02/Yale-DN00243	DENV1	1_V	2012-09-02	OQ821364
DENV1/USA:Florida/2010-08-27/Yale-DN00256	DENV1	1_V	2010-08-27	OQ821374
DENV1/USA:Florida/2010-08-06/Yale-DN00266	DENV1	1_V	2010-08-06	OQ821372
DENV1/USA:Florida/2010-10-11/Yale-DN00273	DENV1	1_V	2010-10-11	OQ821375
DENV1/USA:Florida/2010-08-11/Yale-DN00284	DENV1	1_V	2010-08-11	OQ821373
DENV1/Dominican_Republic/2013-09-21/Yale-DN00333	DENV1	1_V	2013-09-21	OQ821354
DENV1/Brazil/2016-02-08/Yale-DN00355	DENV1	1_V	2016-02-08	OQ821328
DENV1/Venezuela/2019-01-07/Yale-DN00482	DENV1	1_V	2019-01-07	OQ821379
DENV1/Dominican_Republic/2019-07-04/Yale-DN00533	DENV1	1_V	2019-07-04	OQ821355
DENV1/Cuba/2019-07-26/Yale-DN00565	DENV1	1_V	2019-07-26	OQ821333
DENV1/Haiti/2019-08-12/Yale-DN00568	DENV1	1_V	2019-08-12	OQ821361
DENV1/Dominican_Republic/2019-08-12/Yale-DN00569	DENV1	1_V	2019-08-12	OQ821356
DENV1/Cuba/2019-08-18/Yale-DN00592	DENV1	1_V	2019-08-18	OQ821334
DENV1/Haiti/2019-08-14/Yale-DN00593	DENV1	1_V	2019-08-14	OQ821362
DENV1/Honduras/2019-08-23/Yale-DN00603	DENV1	1_V	2019-08-23	OQ821363
DENV1/Dominican_Republic/2019-09-10/Yale-DN00629	DENV1	1_V	2019-09-10	OQ821357
DENV1/Cuba/2019-10-02/Yale-DN00664	DENV1	1_V	2019-10-02	OQ821336
DENV1/Mexico/2019-12-05/Yale-DN00721-1	DENV1	1_V	2019-12-05	OQ821366
DENV1/Dominican_Republic/2019-10-17/Yale-DN00760-1	DENV1	1_V	2019-10-17	OQ821359
DENV1/Cuba/2022-08-02/Yale-DN00793	DENV1	1_V	2022-08-02	OQ821347
DENV1/Cuba/2022-09-01/Yale-DN00821	DENV1	1_V	2022-09-01	OQ821349
DENV1/Cuba/2022-09-19/Yale-DN00846	DENV1	1_V	2022-09-19	OQ821350
DENV1/Cuba/2022-12-03/Yale-DN00938	DENV1	1_V	2022-12-03	OQ821351
DENV1/Cuba/2021-11-16/Yale-DN00966	DENV1	1_V	2021-11-16	OQ821340
DENV1/Bolivia/2020-01-09/Yale-DN00976	DENV1	1_V	2020-01-09	OQ821325
DENV1/Cuba/2020-11-25/Yale-DN00982	DENV1	1_V	2020-11-25	OQ821339
DENV1/Cuba/2020-12-18/Yale-DN00986	DENV1	1_V	2020-12-18	OQ821365
DENV1/Cuba/2022-06-23/Yale-DN00990	DENV1	1_V	2022-06-23	OQ821344
DENV1/Cuba/2020-01-10/Yale-DN00992	DENV1	1_V	2020-01-10	OQ821338
DENV1/Bolivia/2020-03-15/Yale-DN01011	DENV1	1_V	2020-03-15	OQ821326
DENV1/Cuba/2022-06-17/Yale-DN01015	DENV1	1_V	2022-06-17	OQ821343
DENV1/Brazil/2022-06-29/Yale-DN01016	DENV1	1_V	2022-06-29	OQ821329
DENV1/Cuba/2022-07-14/Yale-DN01019	DENV1	1_V	2022-07-14	OQ821346
DENV1/Puerto_Rico/2022-12-15/Yale-DN01059	DENV1	1_V	2022-12-15	OQ821369
DENV1/Cuba/2022-12-07/Yale-DN01062	DENV1	1_V	2022-12-07	OQ821352
DENV1/Mexico/2022-12-07/Yale-DN01066	DENV1	1_V	2022-12-07	OQ821367
DENV2/India/2022-08-19/Yale-DN01035	DENV2	2_II	2022-08-19	OQ821482
DENV2/India/2017-09-08/Yale-DN00152	DENV2	2_II_related	2017-09-08	OQ821480
DENV2/Philippines/2019-07-31/Yale-DN00468	DENV2	2_II_related	2019-07-31	OQ821493
DENV2/Guatemala/2017-04-22/Yale-DN00050	DENV2	2_III	2017-04-22	OQ821474
DENV2/Venezuela/2016-01-23/Yale-DN00061	DENV2	2_III	2016-01-23	OQ821501
DENV2/Cuba/2017-06-29/Yale-DN00148	DENV2	2_III	2017-06-29	OQ821384
DENV2/Cuba/2018-11-20/Yale-DN00160	DENV2	2_III	2018-11-20	OQ821386
DENV2/Cuba/2018-12-05/Yale-DN00164	DENV2	2_III	2018-12-05	OQ821387
DENV2/Cuba/2018-11-04/Yale-DN00175	DENV2	2_III	2018-11-04	OQ821385
DENV2/Honduras/2014-10-14/Yale-DN00183	DENV2	2_III	2014-10-14	OQ821476
DENV2/Haiti/2015-10-28/Yale-DN00190	DENV2	2_III	2015-10-28	OQ821475
DENV2/Venezuela/2015-08-31/Yale-DN00199	DENV2	2_III	2015-08-31	OQ821500
DENV2/Puerto_Rico/2010-07-30/Yale-DN00258	DENV2	2_III	2010-07-30	OQ821494
DENV2/Colombia/2016-07-28/Yale-DN00302-1	DENV2	2_III	2016-07-28	OQ821381
DENV2/Puerto_Rico/2014-02-09/Yale-DN00316	DENV2	2_III	2014-02-09	OQ821495
DENV2/Dominican_Republic/2014-01-12/Yale-DN00323	DENV2	2_III	2014-01-12	OQ821472
DENV2/Cuba/2013-12-01/Yale-DN00325	DENV2	2_III	2013-12-01	OQ821383
DENV2/Honduras/2019-07-12/Yale-DN00369	DENV2	2_III	2019-07-12	OQ821477
DENV2/Honduras/2019-08-02/Yale-DN00371	DENV2	2_III	2019-08-02	OQ821478
DENV2/Honduras/2019-08-27/Yale-DN00373	DENV2	2_III	2019-08-27	OQ821479
DENV2/Cuba/2019-07-27/Yale-DN00375	DENV2	2_III	2019-07-27	OQ821402
DENV2/Cuba/2019-09-23/Yale-DN00376	DENV2	2_III	2019-09-23	OQ821431
DENV2/Cuba/2019-08-25/Yale-DN00377	DENV2	2_III	2019-08-25	OQ821410
DENV2/Cuba/2019-01-06/Yale-DN00378	DENV2	2_III	2019-01-06	OQ821388
DENV2/Cuba/2019-09-18/Yale-DN00379	DENV2	2_III	2019-09-18	OQ821426
DENV2/Cuba/2019-09-21/Yale-DN00380	DENV2	2_III	2019-09-21	OQ821430
DENV2/Cuba/2019-03-20/Yale-DN00381	DENV2	2_III	2019-03-20	OQ821390
DENV2/Cuba/2019-07-24/Yale-DN00383	DENV2	2_III	2019-07-24	OQ821401
DENV2/Cuba/2019-08-30/Yale-DN00385	DENV2	2_III	2019-08-30	OQ821414
DENV2/Cuba/2019-06-03/Yale-DN00386	DENV2	2_III	2019-06-03	OQ821392
DENV2/Cuba/2019-09-13/Yale-DN00387	DENV2	2_III	2019-09-13	OQ821421
DENV2/Cuba/2019-08-03/Yale-DN00388	DENV2	2_III	2019-08-03	OQ821406
DENV2/Cuba/2019-07-21/Yale-DN00389	DENV2	2_III	2019-07-21	OQ821399
DENV2/Cuba/2019-09-16/Yale-DN00390	DENV2	2_III	2019-09-16	OQ821424
DENV2/Cuba/2019-08-26/Yale-DN00391	DENV2	2_III	2019-08-26	OQ821411
DENV2/Cuba/2019-08-22/Yale-DN00392	DENV2	2_III	2019-08-22	OQ821409
DENV2/Cuba/2019-08-03/Yale-DN00393	DENV2	2_III	2019-08-03	OQ821407
DENV2/Cuba/2019-09-08/Yale-DN00396	DENV2	2_III	2019-09-08	OQ821419
DENV2/Cuba/2019-07-15/Yale-DN00464	DENV2	2_III	2019-07-15	OQ821398
DENV2/Cuba/2019-07-22/Yale-DN00467	DENV2	2_III	2019-07-22	OQ821400
DENV2/Cuba/2019-09-04/Yale-DN00473	DENV2	2_III	2019-09-04	OQ821417
DENV2/Cuba/2019-11-13/Yale-DN00476	DENV2	2_III	2019-11-13	OQ821444
DENV2/Cuba/2019-11-09/Yale-DN00477	DENV2	2_III	2019-11-09	OQ821443
DENV2/Cuba/2019-01-13/Yale-DN00487	DENV2	2_III	2019-01-13	OQ821389
DENV2/Cuba/2019-03-20/Yale-DN00498	DENV2	2_III	2019-03-20	OQ821391
DENV2/Cuba/2019-06-07/Yale-DN00512	DENV2	2_III	2019-06-07	OQ821393
DENV2/Nicaragua/2019-06-06/Yale-DN00514	DENV2	2_III	2019-06-06	OQ821486
DENV2/Cuba/2019-07-10/Yale-DN00522	DENV2	2_III	2019-07-10	OQ821395
DENV2/Cuba/2019-07-11/Yale-DN00526	DENV2	2_III	2019-07-11	OQ821397
DENV2/USA:Florida/2019-07-11/Yale-DN00529	DENV2	2_III	2019-07-11	OQ821496
DENV2/Cuba/2019-07-10/Yale-DN00531	DENV2	2_III	2019-07-10	OQ821396
DENV2/Cuba/2019-07-27/Yale-DN00535	DENV2	2_III	2019-07-27	OQ821403
DENV2/Cuba/2019-07-28/Yale-DN00557	DENV2	2_III	2019-07-28	OQ821404
DENV2/Nicaragua/2019-08-12/Yale-DN00579	DENV2	2_III	2019-08-12	OQ821488
DENV2/Cuba/2019-08-06/Yale-DN00582-1	DENV2	2_III	2019-08-06	OQ821408
DENV2/Mexico/2019-08-19/Yale-DN00586	DENV2	2_III	2019-08-19	OQ821483
DENV2/Cuba/2019-08-26/Yale-DN00602	DENV2	2_III	2019-08-26	OQ821412
DENV2/Nicaragua/2019-08-27/Yale-DN00607	DENV2	2_III	2019-08-27	OQ821489
DENV2/USA:Florida/2019-08-29/Yale-DN00611	DENV2	2_III	2019-08-29	OQ821497
DENV2/Cuba/2019-08-30/Yale-DN00613	DENV2	2_III	2019-08-30	OQ821415
DENV2/Cuba/2019-09-08/Yale-DN00628	DENV2	2_III	2019-09-08	OQ821420
DENV2/Nicaragua/2019-09-05/Yale-DN00636	DENV2	2_III	2019-09-05	OQ821490
DENV2/Cuba/2019-09-07/Yale-DN00640	DENV2	2_III	2019-09-07	OQ821418
DENV2/Cuba/2019-09-13/Yale-DN00644	DENV2	2_III	2019-09-13	OQ821422
DENV2/Cuba/2019-09-14/Yale-DN00645	DENV2	2_III	2019-09-14	OQ821423
DENV2/USA:Florida/2019-09-14/Yale-DN00648	DENV2	2_III	2019-09-14	OQ821498
DENV2/Cuba/2019-09-16/Yale-DN00650	DENV2	2_III	2019-09-16	OQ821425
DENV2/Cuba/2019-09-23/Yale-DN00651	DENV2	2_III	2019-09-23	OQ821432
DENV2/Cuba/2019-09-18/Yale-DN00653	DENV2	2_III	2019-09-18	OQ821427
DENV2/Nicaragua/2019-09-15/Yale-DN00659	DENV2	2_III	2019-09-15	OQ821491
DENV2/Cuba/2019-09-20/Yale-DN00661	DENV2	2_III	2019-09-20	OQ821429
DENV2/Cuba/2019-09-26/Yale-DN00662	DENV2	2_III	2019-09-26	OQ821434
DENV2/Cuba/2019-09-29/Yale-DN00663	DENV2	2_III	2019-09-29	OQ821436
DENV2/Cuba/2019-09-18/Yale-DN00670	DENV2	2_III	2019-09-18	OQ821428
DENV2/Cuba/2019-09-29/Yale-DN00671	DENV2	2_III	2019-09-29	OQ821437
DENV2/USA:Florida/2019-12-10/Yale-DN00682	DENV2	2_III	2019-12-10	OQ821499
DENV2/Cuba/2022-01-30/Yale-DN00691	DENV2	2_III	2022-01-30	OQ821452
DENV2/Mexico/2019-11-06/Yale-DN00707-1	DENV2	2_III	2019-11-06	OQ821484
DENV2/Cuba/2019-11-13/Yale-DN00714	DENV2	2_III	2019-11-13	OQ821445
DENV2/Cuba/2019-11-25/Yale-DN00718	DENV2	2_III	2019-11-25	OQ821447
DENV2/Cuba/2019-11-24/Yale-DN00719	DENV2	2_III	2019-11-24	OQ821446
DENV2/Cuba/2022-07-06/Yale-DN00743	DENV2	2_III	2022-07-06	OQ821462
DENV2/Cuba/2022-06-28/Yale-DN00744	DENV2	2_III	2022-06-28	OQ821459
DENV2/Cuba/2019-09-24/Yale-DN00755	DENV2	2_III	2019-09-24	OQ821433
DENV2/Cuba/2019-09-28/Yale-DN00758	DENV2	2_III	2019-09-28	OQ821435
DENV2/Cuba/2022-08-01/Yale-DN00786	DENV2	2_III	2022-08-01	OQ821465
DENV2/Cuba/2022-08-05/Yale-DN00788	DENV2	2_III	2022-08-05	OQ821466
DENV2/Cuba/2022-08-08/Yale-DN00789	DENV2	2_III	2022-08-08	OQ821467
DENV2/Cuba/2022-08-18/Yale-DN00800	DENV2	2_III	2022-08-18	OQ821468
DENV2/Cuba/2022-08-26/Yale-DN00820	DENV2	2_III	2022-08-26	OQ821469
DENV2/Cuba/2022-09-26/Yale-DN00876	DENV2	2_III	2022-09-26	OQ821470
DENV2/Cuba/2019-10-14/Yale-DN00959	DENV2	2_III	2019-10-14	OQ821441
DENV2/Cuba/2019-10-13/Yale-DN00961	DENV2	2_III	2019-10-13	OQ821439
DENV2/Cuba/2020-01-15/Yale-DN00989	DENV2	2_III	2020-01-15	OQ821449
DENV2/Cuba/2019-12-11/Yale-DN01008	DENV2	2_III	2019-12-11	OQ821448
DENV2/Mexico/2022-07-06/Yale-DN01017	DENV2	2_III	2022-07-06	OQ821485
DENV2/Cuba/2022-07-26/Yale-DN01023	DENV2	2_III	2022-07-26	OQ821464
DENV2/Dominican_Republic/2022-09-03/Yale-DN01045	DENV2	2_III	2022-09-03	OQ821473
DENV2/Costa_Rica/2016-08-01/Yale-DN01053	DENV2	2_III	2016-08-01	OQ821382
DENV2/Cuba/2022-11-30/Yale-DN01067	DENV2	2_III	2022-11-30	OQ821471
DENV3/Jamaica/2016-09-12/Yale-DN00053	DENV3	3_III	2016-09-12	OQ821603
DENV3/Cuba/2016-01-13/Yale-DN00063	DENV3	3_III	2016-01-13	OQ821503
DENV3/Jamaica/2016-06-11/Yale-DN00296	DENV3	3_III	2016-06-11	OQ821601
DENV3/Jamaica/2019-01-15/Yale-DN00486	DENV3	3_III	2019-01-15	OQ821604
DENV3/Jamaica/2019-07-15/Yale-DN00525	DENV3	3_III	2019-07-15	OQ821606
DENV3/Jamaica/2019-08-12/Yale-DN00584	DENV3	3_III	2019-08-12	OQ821607
DENV3/Jamaica/2019-11-06/Yale-DN00711	DENV3	3_III	2019-11-06	OQ821609
DENV3/Jamaica/2019-10-19/Yale-DN00761	DENV3	3_III	2019-10-19	OQ821608
DENV3/Cuba/2022-07-23/Yale-DN00781	DENV3	3_III	2022-07-23	OQ821506
DENV3/USA:Florida/2022-08-08/Yale-DN00785	DENV3	3_III	2022-08-08	OQ821613
DENV3/USA:Florida/2022-08-11/Yale-DN00791	DENV3	3_III	2022-08-11	OQ821614
DENV3/Cuba/2022-08-13/Yale-DN00792	DENV3	3_III	2022-08-13	OQ821514
DENV3/Cuba/2022-08-18/Yale-DN00794	DENV3	3_III	2022-08-18	OQ821518
DENV3/Cuba/2022-08-18/Yale-DN00795	DENV3	3_III	2022-08-18	OQ821519
DENV3/Cuba/2022-08-18/Yale-DN00796	DENV3	3_III	2022-08-18	OQ821520
DENV3/USA:Florida/2022-08-17/Yale-DN00797	DENV3	3_III	2022-08-17	OQ821615
DENV3/Cuba/2022-08-16/Yale-DN00798	DENV3	3_III	2022-08-16	OQ821517
DENV3/Cuba/2022-08-09/Yale-DN00802	DENV3	3_III	2022-08-09	OQ821511
DENV3/Cuba/2022-08-12/Yale-DN00803	DENV3	3_III	2022-08-12	OQ821513
DENV3/Cuba/2022-08-05/Yale-DN00804	DENV3	3_III	2022-08-05	OQ821509
DENV3/Cuba/2022-08-06/Yale-DN00805	DENV3	3_III	2022-08-06	OQ821510
DENV3/Cuba/2022-08-21/Yale-DN00807	DENV3	3_III	2022-08-21	OQ821525
DENV3/Cuba/2022-08-18/Yale-DN00808	DENV3	3_III	2022-08-18	OQ821521
DENV3/Cuba/2022-08-24/Yale-DN00809	DENV3	3_III	2022-08-24	OQ821528
DENV3/Cuba/2022-08-20/Yale-DN00815	DENV3	3_III	2022-08-20	OQ821524
DENV3/Cuba/2022-08-24/Yale-DN00818	DENV3	3_III	2022-08-24	OQ821529
DENV3/Cuba/2022-08-23/Yale-DN00819	DENV3	3_III	2022-08-23	OQ821526
DENV3/Cuba/2022-08-31/Yale-DN00822	DENV3	3_III	2022-08-31	OQ821533
DENV3/Cuba/2022-08-28/Yale-DN00823	DENV3	3_III	2022-08-28	OQ821531
DENV3/Cuba/2022-08-31/Yale-DN00828	DENV3	3_III	2022-08-31	OQ821534
DENV3/Cuba/2022-09-05/Yale-DN00829	DENV3	3_III	2022-09-05	OQ821537
DENV3/Cuba/2022-09-08/Yale-DN00830	DENV3	3_III	2022-09-08	OQ821540
DENV3/Cuba/2022-09-03/Yale-DN00831	DENV3	3_III	2022-09-03	OQ821536
DENV3/Cuba/2022-09-01/Yale-DN00832	DENV3	3_III	2022-09-01	OQ821535
DENV3/Cuba/2022-09-07/Yale-DN00834	DENV3	3_III	2022-09-07	OQ821539
DENV3/Cuba/2022-09-05/Yale-DN00837	DENV3	3_III	2022-09-05	OQ821538
DENV3/Cuba/2022-09-25/Yale-DN00844	DENV3	3_III	2022-09-25	OQ821554
DENV3/Cuba/2022-09-23/Yale-DN00845	DENV3	3_III	2022-09-23	OQ821551
DENV3/Cuba/2022-09-17/Yale-DN00847	DENV3	3_III	2022-09-17	OQ821546
DENV3/Cuba/2022-09-26/Yale-DN00848	DENV3	3_III	2022-09-26	OQ821557
DENV3/Cuba/2022-09-12/Yale-DN00849	DENV3	3_III	2022-09-12	OQ821541
DENV3/USA:Florida/2022-09-22/Yale-DN00850	DENV3	3_III	2022-09-22	OQ919689
DENV3/Cuba/2022-09-13/Yale-DN00853	DENV3	3_III	2022-09-13	OQ821542
DENV3/Cuba/2022-09-17/Yale-DN00856	DENV3	3_III	2022-09-17	OQ821547
DENV3/Cuba/2022-09-23/Yale-DN00857	DENV3	3_III	2022-09-23	OQ821552
DENV3/Cuba/2022-09-21/Yale-DN00858	DENV3	3_III	2022-09-21	OQ821548
DENV3/Cuba/2022-09-26/Yale-DN00859	DENV3	3_III	2022-09-26	OQ821558
DENV3/Cuba/2022-09-22/Yale-DN00860	DENV3	3_III	2022-09-22	OQ821549
DENV3/Cuba/2022-09-22/Yale-DN00862	DENV3	3_III	2022-09-22	OQ821550
DENV3/Cuba/2022-09-23/Yale-DN00864	DENV3	3_III	2022-09-23	OQ821553
DENV3/Cuba/2022-09-13/Yale-DN00866	DENV3	3_III	2022-09-13	OQ821543
DENV3/Cuba/2022-09-25/Yale-DN00869	DENV3	3_III	2022-09-25	OQ821555
DENV3/Cuba/2022-09-29/Yale-DN00870	DENV3	3_III	2022-09-29	OQ821559
DENV3/Cuba/2022-09-29/Yale-DN00872	DENV3	3_III	2022-09-29	OQ821560
DENV3/Cuba/2022-09-30/Yale-DN00877	DENV3	3_III	2022-09-30	OQ821561
DENV3/USA:Florida/2022-10-04/Yale-DN00878	DENV3	3_III	2022-10-04	OQ821616
DENV3/Cuba/2022-09-25/Yale-DN00879	DENV3	3_III	2022-09-25	OQ821556
DENV3/Cuba/2022-10-07/Yale-DN00881	DENV3	3_III	2022-10-07	OQ821564
DENV3/Cuba/2022-10-05/Yale-DN00882	DENV3	3_III	2022-10-05	OQ821563
DENV3/Cuba/2022-10-21/Yale-DN00885	DENV3	3_III	2022-10-21	OQ821569
DENV3/Cuba/2022-10-05/Yale-DN00888	DENV3	3_III	2022-10-05	OQ919690
DENV3/Cuba/2022-10-15/Yale-DN00892	DENV3	3_III	2022-10-15	OQ821566
DENV3/Cuba/2022-10-14/Yale-DN00893	DENV3	3_III	2022-10-14	OQ821565
DENV3/USA:Florida/2022-10-15/Yale-DN00895	DENV3	3_III	2022-10-15	OQ821618
DENV3/Cuba/2022-10-19/Yale-DN00896	DENV3	3_III	2022-10-19	OQ821567
DENV3/USA:Florida/2022-10-10/Yale-DN00898	DENV3	3_III	2022-10-10	OQ821617
DENV3/Cuba/2022-10-20/Yale-DN00903	DENV3	3_III	2022-10-20	OQ821568
DENV3/Cuba/2022-10-30/Yale-DN00906	DENV3	3_III	2022-10-30	OQ821570
DENV3/Cuba/2022-10-02/Yale-DN00908	DENV3	3_III	2022-10-02	OQ821562
DENV3/Cuba/2022-11-04/Yale-DN00910	DENV3	3_III	2022-11-04	OQ821573
DENV3/Cuba/2022-11-03/Yale-DN00911	DENV3	3_III	2022-11-03	OQ821571
DENV3/Cuba/2022-11-03/Yale-DN00912	DENV3	3_III	2022-11-03	OQ821572
DENV3/Cuba/2022-11-10/Yale-DN00915	DENV3	3_III	2022-11-10	OQ821575
DENV3/Cuba/2022-11-14/Yale-DN00917	DENV3	3_III	2022-11-14	OQ821576
DENV3/Cuba/2022-11-20/Yale-DN00921	DENV3	3_III	2022-11-20	OQ821579
DENV3/USA:Florida/2022-11-21/Yale-DN00922	DENV3	3_III	2022-11-21	OQ821620
DENV3/USA:Florida/2022-11-28/Yale-DN00923	DENV3	3_III	2022-11-28	OQ821621
DENV3/USA:Florida/2022-11-17/Yale-DN00924	DENV3	3_III	2022-11-17	OQ821619
DENV3/USA:Florida/2022-11-08/Yale-DN00926	DENV3	3_III	2022-11-08	OQ919691
DENV3/Cuba/2022-11-25/Yale-DN00927	DENV3	3_III	2022-11-25	OQ821580
DENV3/Cuba/2022-11-30/Yale-DN00928	DENV3	3_III	2022-11-30	OQ821582
DENV3/Cuba/2022-11-07/Yale-DN00929	DENV3	3_III	2022-11-07	OQ821574
DENV3/Cuba/2022-11-18/Yale-DN00931	DENV3	3_III	2022-11-18	OQ821577
DENV3/Cuba/2022-11-29/Yale-DN00936	DENV3	3_III	2022-11-29	OQ821581
DENV3/Cuba/2022-11-18/Yale-DN00937	DENV3	3_III	2022-11-18	OQ821578
DENV3/Cuba/2022-12-04/Yale-DN00939	DENV3	3_III	2022-12-04	OQ919692
DENV3/Cuba/2022-12-02/Yale-DN00941	DENV3	3_III	2022-12-02	OQ821585
DENV3/USA:Florida/2022-12-11/Yale-DN00945	DENV3	3_III	2022-12-11	OQ821622
DENV3/Cuba/2022-12-21/Yale-DN00952	DENV3	3_III	2022-12-21	OQ821597
DENV3/Cuba/2022-12-22/Yale-DN00954	DENV3	3_III	2022-12-22	OQ821598
DENV3/USA:Florida/2022-12-23/Yale-DN00957	DENV3	3_III	2022-12-23	OQ821623
DENV3/St._Lucia/2020-11-07/Yale-DN00985	DENV3	3_III	2020-11-07	OQ821611
DENV3/Colombia/2021-08-12/Yale-DN00994	DENV3	3_III	2021-08-12	OQ821502
DENV3/Jamaica/2020-01-17/Yale-DN01009	DENV3	3_III	2020-01-17	OQ821610
DENV3/Cuba/2022-07-17/Yale-DN01020	DENV3	3_III	2022-07-17	OQ821505
DENV3/Cuba/2022-07-06/Yale-DN01021	DENV3	3_III	2022-07-06	OQ821504
DENV3/Cuba/2022-07-28/Yale-DN01024	DENV3	3_III	2022-07-28	OQ821507
DENV3/Cuba/2022-08-15/Yale-DN01026	DENV3	3_III	2022-08-15	OQ821516
DENV3/Cuba/2022-07-28/Yale-DN01027	DENV3	3_III	2022-07-28	OQ821508
DENV3/Cuba/2022-08-18/Yale-DN01030	DENV3	3_III	2022-08-18	OQ821522
DENV3/Cuba/2022-08-14/Yale-DN01031	DENV3	3_III	2022-08-14	OQ821515
DENV3/Cuba/2022-08-10/Yale-DN01033	DENV3	3_III	2022-08-10	OQ821512
DENV3/Cuba/2022-08-18/Yale-DN01034	DENV3	3_III	2022-08-18	OQ821523
DENV3/Cuba/2022-08-23/Yale-DN01038	DENV3	3_III	2022-08-23	OQ821527
DENV3/Cuba/2022-08-20/Yale-DN01041	DENV3	3_III	2022-08-20	OQ919693
DENV3/Cuba/2022-08-24/Yale-DN01042	DENV3	3_III	2022-08-24	OQ821530
DENV3/Cuba/2022-08-30/Yale-DN01043	DENV3	3_III	2022-08-30	OQ821532
DENV3/Cuba/2022-09-14/Yale-DN01046	DENV3	3_III	2022-09-14	OQ821544
DENV3/Cuba/2022-09-15/Yale-DN01047	DENV3	3_III	2022-09-15	OQ821545
DENV3/Cuba/2022-12-04/Yale-DN01049	DENV3	3_III	2022-12-04	OQ821586
DENV3/Jamaica/2016-07-27/Yale-DN01052	DENV3	3_III	2016-07-27	OQ821602
DENV3/Cuba/2022-11-30/Yale-DN01054	DENV3	3_III	2022-11-30	OQ821583
DENV3/Cuba/2022-12-04/Yale-DN01055	DENV3	3_III	2022-12-04	OQ821587
DENV3/Cuba/2022-12-06/Yale-DN01056	DENV3	3_III	2022-12-06	OQ821588
DENV3/Cuba/2022-12-06/Yale-DN01057	DENV3	3_III	2022-12-06	OQ821589
DENV3/Cuba/2022-11-30/Yale-DN01058	DENV3	3_III	2022-11-30	OQ821584
DENV3/Cuba/2022-12-08/Yale-DN01063	DENV3	3_III	2022-12-08	OQ821590
DENV3/Cuba/2022-12-16/Yale-DN01064	DENV3	3_III	2022-12-16	OQ821592
DENV3/Cuba/2022-12-18/Yale-DN01065	DENV3	3_III	2022-12-18	OQ821594
DENV3/Cuba/2022-12-18/Yale-DN01070	DENV3	3_III	2022-12-18	OQ821595
DENV3/Cuba/2022-12-22/Yale-DN01072	DENV3	3_III	2022-12-22	OQ821599
DENV3/Cuba/2022-12-15/Yale-DN01073	DENV3	3_III	2022-12-15	OQ821591
DENV3/Cuba/2022-12-18/Yale-DN01074	DENV3	3_III	2022-12-18	OQ821596
DENV3/Cuba/2022-12-16/Yale-DN01076	DENV3	3_III	2022-12-16	OQ821593
DENV3/Cuba/2023-01-01/Yale-DN01077	DENV3	3_III	2023-01-01	OQ821600
DENV4/Puerto_Rico/2013-09-04/Yale-DN00034-1	DENV4	4_II	2013-09-04	OQ821631
DENV4/Cuba/2016-02-05/Yale-DN00060	DENV4	4_II	2016-02-05	OQ821625
DENV4/Cuba/2012-10-03/Yale-DN00098	DENV4	4_II	2012-10-03	OQ821629
DENV4/Cuba/2012-08-20/Yale-DN00261	DENV4	4_II	2012-08-20	OQ821628
DENV4/Dominican_Republic/2014-06-21/Yale-DN00313-1	DENV4	4_II	2014-06-21	OQ821634
DENV4/Cuba/2013-12-06/Yale-DN00326	DENV4	4_II	2013-12-06	OQ821626
DENV4/Haiti/2013-09-06/Yale-DN00334	DENV4	4_II	2013-09-06	OQ821633
DENV4/Cuba/2014-08-06/Yale-DN00341	DENV4	4_II	2014-08-06	OQ821627
DENV4/Cuba/2022-06-19/Yale-DN00729	DENV4	4_II	2022-06-19	OQ821637
DENV4/Nicaragua/2022-09-10/Yale-DN00839	DENV4	4_II	2022-09-10	OQ821645
DENV4/Nicaragua/2022-10-22/Yale-DN00899	DENV4	4_II	2022-10-22	OQ821644
DENV4/Cuba/2022-11-15/Yale-DN00919	DENV4	4_II	2022-11-15	OQ821636
DENV4/Cuba/2022-12-20/Yale-DN00950	DENV4	4_II	2022-12-20	OQ821635
DENV4/Paraguay/2020-03-19/Yale-DN00988	DENV4	4_II	2020-03-19	OQ821624
DENV4/Cuba/2022-07-21/Yale-DN01022	DENV4	4_II	2022-07-21	OQ821638
DENV4/El_Salvador/2022-08-24/Yale-DN01037	DENV4	4_II	2022-08-24	OQ821646
DENV4/Puerto_Rico/2013-08-14/Yale-DN00039	DENV4	4_II_related	2013-08-14	OQ821648
DENV4/Jamaica/2016-03-21/Yale-DN00067	DENV4	4_II_related	2016-03-21	OQ821649
DENV4/Dominica/2013-08-21/Yale-DN00298-1	DENV4	4_II_related	2013-08-21	OQ821650
